# Supplementary material for: Fabrication and Modelling of a Reservoir-Based Drug Delivery System for Customizable Release
Source: Pharmaceutics. 2022 Apr 2;14(4):777. doi: 10.3390/pharmaceutics14040777 (PMC9025308; doi:10.3390/pharmaceutics14040777)
Supplement: Supplementary file 1 [file pharmaceutics-14-00777-s001.zip]

Archive with 1 entries (1 files):
- pharmaceutics-1650660-supplementary.pdf
